# Supplementary material for: Host–microbiota interaction induces bi-phasic inflammation and glucose intolerance in mice
Source: Mol Metab. 2017 Sep 21;6(11):1371–80. doi: 10.1016/j.molmet.2017.08.016 (PMC5681278; doi:10.1016/j.molmet.2017.08.016)
Supplement: Supplementary file 1 [file mmc1.xlsx]

## Sheet: supplemntary table 1
Supplementary table 1. Genera which abundance changed significantly during colonization (Wald test with paired design; Padj<0.05)
Genus	Median day 1	Median day 3	Median day 7	Median day 14	Median day 28	Padj
k__Bacteria;p__Bacteroidetes;c__Bacteroidia;o__Bacteroidales;f__S24-7;g__	45.4022	43.7892	23.6001	20.6967	39.9923	2.52773e-07
k__Bacteria;p__Firmicutes;c__Erysipelotrichi;o__Erysipelotrichales;f__Erysipelotrichaceae;g__Allobaculum	18.497	0.904661	0	0.00451202	8.5751	9.66401e-31
k__Bacteria;p__Bacteroidetes;c__Bacteroidia;o__Bacteroidales;f__Bacteroidaceae;g__Bacteroides	26.5149	19.4401	11.9208	4.80079	7.49898	4.53015e-38
k__Bacteria;p__Firmicutes;c__Clostridia;o__Clostridiales;f__Lachnospiraceae;g__	0.227857	2.4568	5.71222	7.10418	3.95705	3.07413e-25
k__Bacteria;p__Firmicutes;c__Clostridia;o__Clostridiales;f__Ruminococcaceae;g__	0.00902405	0.67906	2.85386	5.21139	2.89221	3.44601e-39
k__Bacteria;p__Firmicutes;c__Bacilli;o__Lactobacillales;f__Lactobacillaceae;g__Lactobacillus	2.83355	0.809908	1.69427	1.29721	2.61246	1.84232e-34
k__Bacteria;p__Firmicutes;c__Clostridia;o__Clostridiales;f__Ruminococcaceae;g__Oscillospira	0.198529	1.02874	3.00275	5.70771	2.5335	1.11213e-08
k__Bacteria;p__Firmicutes;c__Clostridia;o__Clostridiales;f__Ruminococcaceae;g__Ruminococcus	0.00902405	0.336146	2.57862	2.99824	1.38745	9.48566e-10
k__Bacteria;p__Firmicutes;c__Clostridia;o__Clostridiales;f__Lachnospiraceae;g__Coprococcus	0.0112801	0.600099	0.647476	0.970085	1.11447	4.73516e-12
k__Bacteria;p__Proteobacteria;c__Deltaproteobacteria;o__Desulfovibrionales;f__Desulfovibrionaceae;g__Desulfovibrio	0.0157921	0.0180481	0.0744484	0.545955	0.879845	0.00106303
k__Bacteria;p__Bacteroidetes;c__Bacteroidia;o__Bacteroidales;f__Rikenellaceae;g__	0.0947525	0.157921	11.923	8.35401	0.586563	0.000422208
k__Bacteria;p__Firmicutes;c__Clostridia;o__Clostridiales;f__Lachnospiraceae;g__Dorea	0.00902405	0.0451202	0.124081	0.534675	0.566259	1.44913e-17
k__Bacteria;p__Proteobacteria;c__Epsilonproteobacteria;o__Campylobacterales;f__Helicobacteraceae;g__Helicobacter	0.0135361	0.358706	0.760276	0.967829	0.525651	1.70538e-08
k__Bacteria;p__Firmicutes;c__Erysipelotrichi;o__Erysipelotrichales;f__Erysipelotrichaceae;g__Coprobacillus	0.613635	0.360962	0.0631683	0.106033	0.460227	0.0257162
k__Bacteria;p__Bacteroidetes;c__Bacteroidia;o__Bacteroidales;f__Porphyromonadaceae;g__Parabacteroides	1.61305	2.44326	0.557235	0.257185	0.36773	5.36828e-37
k__Bacteria;p__Firmicutes;c__Clostridia;o__Clostridiales;f__Lachnospiraceae;Other	0.00451202	0.151153	0.128593	0.263953	0.365474	5.44336e-33
k__Bacteria;p__Cyanobacteria;c__4C0d-2;o__YS2;f__;g__	0	0.00225601	0.108289	0.509859	0.336146	9.66059e-23
k__Bacteria;p__Firmicutes;c__Clostridia;o__Clostridiales;f__Clostridiaceae;g__	0.112801	0.257185	0.406082	0.230113	0.234625	5.61963e-09
k__Bacteria;p__Firmicutes;c__Clostridia;o__Clostridiales;f__[Mogibacteriaceae];g__	0	0.0383522	0.184993	0.369986	0.189505	5.11454e-59
k__Bacteria;p__Firmicutes;c__Erysipelotrichi;o__Erysipelotrichales;f__Erysipelotrichaceae;g__	0.148897	0.212065	0.243649	0.173713	0.164689	5.33763e-08
k__Bacteria;p__Firmicutes;c__Clostridia;o__Clostridiales;f__Dehalobacteriaceae;g__Dehalobacterium	0.00676804	0.0473763	0.0947525	0.0992645	0.148897	1.0957e-25
k__Bacteria;p__Actinobacteria;c__Coriobacteriia;o__Coriobacteriales;f__Coriobacteriaceae;g__Adlercreutzia	0.0564003	0.0970085	0.148897	0.155665	0.0947525	4.26947e-56
k__Bacteria;p__Firmicutes;c__Clostridia;o__Clostridiales;f__Peptococcaceae;g__	0	0.0248161	0.0360962	0.0857285	0.0789604	0.000525301
k__Bacteria;p__Tenericutes;c__Mollicutes;o__Anaeroplasmatales;f__Anaeroplasmataceae;g__Anaeroplasma	0.00225601	0.00451202	0.376754	1.23404	0.0496323	7.70124e-10
k__Bacteria;p__Firmicutes;c__Bacilli;o__Turicibacterales;f__Turicibacteraceae;g__Turicibacter	1.12575	0.00451202	0.0315842	0.00225601	0.0203041	0.0312047
k__Bacteria;p__Firmicutes;c__Clostridia;o__Clostridiales;f__Clostridiaceae;g__Clostridium	0	0.0360962	0.00676804	0	0.00902405	1.04954e-16
k__Bacteria;p__Firmicutes;c__Bacilli;o__Bacillales;Other;Other	0	0	0.0248161	0.392546	0.00676804	1.16932e-31
k__Bacteria;p__Actinobacteria;c__Coriobacteriia;o__Coriobacteriales;f__Coriobacteriaceae;g__	0.00902405	0.00225601	0	0.00451202	0.00451202	1.34508e-39
k__Bacteria;p__Firmicutes;c__Clostridia;o__Clostridiales;f__Clostridiaceae;g__Candidatus Arthromitus	0	0.196273	0.579795	0.135361	0	2.09182e-19
k__Bacteria;p__Firmicutes;c__Bacilli;o__Lactobacillales;f__Enterococcaceae;g__Enterococcus	0.697108	0	0.00451202	0	0	1.22106e-11
k__Bacteria;p__Firmicutes;c__Clostridia;o__Clostridiales;f__;g__	1.2205	10.3934	24.4281	33.2649	20.5748	ns
k__Bacteria;p__Firmicutes;c__Clostridia;o__Clostridiales;f__Lachnospiraceae;g__[Ruminococcus]	0.0970085	0.778324	1.00167	1.66043	1.30398	ns
k__Bacteria;p__Bacteroidetes;c__Bacteroidia;o__Bacteroidales;f__Prevotellaceae;g__Prevotella	0.428642	2.8155	3.07269	3.02531	1.18441	ns
k__Bacteria;p__Tenericutes;c__Mollicutes;o__RF39;f__;g__	0	0.0609123	0.166945	0.0789604	0.0834725	ns
k__Bacteria;p__TM7;c__TM7-3;o__CW040;f__F16;g__	0	0.00902405	0.00676804	0.0180481	0.00451202	ns

## Sheet: supplementary table 2
Supplementary table 2. OTUs that display differential abundance at different time points (Padj<0.05)
Comparison (time point 1 vs time point 2)	OTU(No. / taxonomy)	% Abundance time point 1 (median)	% Abundance time point 2 (median)	P adjusted (Bonferroni corrected)	Blast (taxonomy)	% Identity	NCBI Reference Sequence
d1-d7	173852 / p_Bacteroidetes;c_Bacteroidia;o_Bacteroidales;f_S24-7;g_;s_	7.62961	2.29921	0.009687	Coprobacter fastidiosus (p_Bacteroidetes;c_Bacteroidia;o_Bacteroidales;f_Porphyromonadaceae;g_Coprobacter)	86	NR_118316.1
d3-d14	New.ReferenceOTU337 / p_Bacteroidetes;c_Bacteroidia;o_Bacteroidales;f_Bacteroidaceae;g_Bacteroides;s_	0.015717	0	0.019599	Bacteroides rodentium (p_Bacteroidetes;c_Bacteroidia;o_Bacteroidales;f_Bacteroidaceae;g_Bacteroides)	93	NR_113072.1

## Sheet: supplementary table 3
Supplementary table 3: List of antibodies used
Target protein	Product ID	Manufacturer
MAC-2/galectin-3	CL8942AP	Cedarlane Laboratories,USA
biotinylated anti-rat IgG	VEBA-4001	Vector lab, USA
F4/80	ab6640	Abcam, USA
HRP goat anti-rat IGM	sc2032	Santa Cruz Biotechnology, USA
CD3 FITC	553062	BD, Franklin Lakes, NJ
CD8 APC	100712	BioLegend, San Diego, CA
CD4 PE	12-0042-82	ebioscience, San Diego, CA
CD11c PE	553802	BD, Franklin Lakes, NJ
CD11b APC	553312	BD, Franklin Lakes, NJ
Ly6G/Ly6C (Gr1) PerCP Cy 5.5	552093	BD, Franklin Lakes, NJ
Fc Block	553142	BD, Franklin Lakes, NJ

## Sheet: suplementary table 4
Supplementary table 4: List of primers used
	Forward	Reverce
L32	CCTCTGGTGAAGCCCAAGATC	TCTGGGTTTCCGCCAGTTT
Emr1	TGACAACCAGACGGCTTGTG	GCAGGCGAGGAAAAGATAGTGT
Saa3	TGCCATCATTCTTTGCATCTTGA	CCGTGAACTTCTGAACAGCCT
Il6	TCCTACCCCAATTTCCAATG	GGTTTGCCGAGTAGATCTCAA
TNFa	CCAGACCCTCACACTCA	CACTTGGTGGTTTGCTACGAC
Il10	GGTTGCCAAGCCTTATCGGA	ACCTGCTCCACTGCCTTGCT
Mgl1	TGAGAAAGGCTTTAAGAACTGGG	GACCACCTGTAGTGATGTGGG
